# Supplementary material for: Maturation and detoxification of synphilin-1 inclusion bodies regulated by sphingolipids
Source: eLife. 2025 Feb 10;12:RP92180. doi: 10.7554/eLife.92180 (PMC11810108; doi:10.7554/eLife.92180)
Supplement: Figure 4—source data 2. [file elife-92180-fig4-data2.zip]

Archive with 1 entries (1 files):
- Tom70 37 Sam35 Tim44 SY1.jpg
