# Supplementary material for: Maturation and detoxification of synphilin-1 inclusion bodies regulated by sphingolipids
Source: eLife. 2025 Feb 10;12:RP92180. doi: 10.7554/eLife.92180 (PMC11810108; doi:10.7554/eLife.92180)
Supplement: Figure 6—figure supplement 3—source data 2. [file elife-92180-fig6-figsupp3-data2.zip]

Archive with 2 entries (2 files):
- GAPDH Ctrl and SPTLC2-KO.tif
- SY1 Ctrl and SPTLC2-KO.tif
