# Supplementary material for: Maturation and detoxification of synphilin-1 inclusion bodies regulated by sphingolipids
Source: eLife. 2025 Feb 10;12:RP92180. doi: 10.7554/eLife.92180 (PMC11810108; doi:10.7554/eLife.92180)
Supplement: Figure 7—figure supplement 1—source data 2. [file elife-92180-fig7-figsupp1-data2.zip]

Archive with 6 entries (6 files):
- SY1 SPTLC2-KO DHS.tif
- GAPDH DHS.tif
- GAPDH Myriocin.tif
- GAPDH SPTLC2-KO DHS.tif
- SY1 DHS.tif
- SY1 Myriocin.tif
